# Supplementary material for: Camel milk and fermented camel milk prevent dextran sulfate sodium-induced ulcerative colitis via the intestinal flora-short-chain fatty acids-mucosal barrier axis in mice
Source: Front Microbiol. 2025 Dec 16;16:1723833. doi: 10.3389/fmicb.2025.1723833 (PMC12748214; doi:10.3389/fmicb.2025.1723833)
Supplement: Supplementary file 1 [file Data_Sheet_1.ZIP]

Archive with 11 entries (10 files):
- Data/
- Data/Colon length.xlsx
- Data/DAI.xlsx
- Data/Histopathological scoring of immunohistochemical.xlsx
- Data/inflammatory factors.xlsx
- Data/OmicStudio_Cor_link_Cor_link_Output.xlsx
- Data/OmicStudio_Cor_link_Cor_Output.xlsx
- Data/Pathological score of mouse colon.xlsx
- Data/RT_qPCR.xlsx
- Data/SCFAs.xlsx
- Data/Weight change.xlsx
