# Supplementary material for: Camel milk and fermented camel milk prevent dextran sulfate sodium-induced ulcerative colitis via the intestinal flora-short-chain fatty acids-mucosal barrier axis in mice
Source: Front Microbiol. 2025 Dec 16;16:1723833. doi: 10.3389/fmicb.2025.1723833 (PMC12748214; doi:10.3389/fmicb.2025.1723833)
Supplement: Supplementary file 1 [file Data_Sheet_1.ZIP › Data/Colon length.xlsx]

## Sheet: Sheet1
Colon length（cm）
Group	Colon length/cm
CK	6.8
	6.9
	7.2
DSS	5.5
	6.1
	5.9
TC	6.2
	6.4
	6.1
FTC	6.3
	6.1
	6.4
