# Supplementary material for: Camel milk and fermented camel milk prevent dextran sulfate sodium-induced ulcerative colitis via the intestinal flora-short-chain fatty acids-mucosal barrier axis in mice
Source: Front Microbiol. 2025 Dec 16;16:1723833. doi: 10.3389/fmicb.2025.1723833 (PMC12748214; doi:10.3389/fmicb.2025.1723833)
Supplement: Supplementary file 1 [file Data_Sheet_1.ZIP › Data/DAI.xlsx]

## Sheet: Sheet1
Group	Weight loss	Stool consistency	Blood in feces	DAI
CK	0	0.5	0.5	0.333333
	0.5	0.5	0.1	0.366667
	0	0.5	0.8	0.433333
DSS	4	2	2	2.66667
	4	3	2	3
	3	4	2	3
TC	3	2	1	2
	2	1	2	1.66667
	3	2	3	2.66667
FTC	3	2	2	2.33333
	3	2	0	1.66667
	3	1	2	2
