# Supplementary material for: Camel milk and fermented camel milk prevent dextran sulfate sodium-induced ulcerative colitis via the intestinal flora-short-chain fatty acids-mucosal barrier axis in mice
Source: Front Microbiol. 2025 Dec 16;16:1723833. doi: 10.3389/fmicb.2025.1723833 (PMC12748214; doi:10.3389/fmicb.2025.1723833)
Supplement: Supplementary file 1 [file Data_Sheet_1.ZIP › Data/Histopathological scoring of immunohistochemical.xlsx]

## Sheet: Sheet1
DSS	Group	Positive rate score			colour strength of dyes in solution			Histopathological scoring of immunohistochemical
TC		ZO-1	E-cadherin	Occludin	ZO-1	E-cadherin	Occludin	ZO-1	E-cadherin	Occludin
FTC	CK	4	4	3	2	2	1	6	6	4
		4	3	4	3	2	2	7	5	6
		3	4	4	3	2	2	6	6	6
	DSS	1	1	1	1	1	1	2	2	2
		1	1	1	1	1	1	2	2	2
		1	1	1	1	1	1	2	2	2
	TC	2	2	2	2	3	3	4	5	5
		2	2	1	1	2	2	3	4	3
		2	2	2	1	1	2	3	3	4
	FTC	2	3	2	1	2	1	3	5	3
		2	2	2	2	2	2	4	4	4
		1	3	3	2	1	1	3	4	4
