# Supplementary material for: Camel milk and fermented camel milk prevent dextran sulfate sodium-induced ulcerative colitis via the intestinal flora-short-chain fatty acids-mucosal barrier axis in mice
Source: Front Microbiol. 2025 Dec 16;16:1723833. doi: 10.3389/fmicb.2025.1723833 (PMC12748214; doi:10.3389/fmicb.2025.1723833)
Supplement: Supplementary file 1 [file Data_Sheet_1.ZIP › Data/inflammatory factors.xlsx]

## Sheet: Sheet1
inflammatory factors
Group	TNF-α(ng/g)	IFN-γ(ng/g)	IL-1β(ng/g)	IL-6(ng/g)	IL-4(ng/g)	IL-10(pg/mg)
CK	3.8094	2.34218	0.368689	0.657961	1.35424	6.66147
	3.9485	2.27825	0.347457	0.833901	1.22795	7.26856
	2.36039	3.44232	0.320198	0.922656	1.37072	6.89297
DSS	5.19192	4.74058	0.488097	1.0334	0.842582	2.17323
	5.4922	3.33741	0.456713	0.877624	0.853065	3.52442
	4.25512	3.23403	0.429275	0.712681	0.56354	2.11417
TC	5.0735	4.43724	0.437883	0.782062	1.53095	3.85986
	3.67148	2.65785	0.415645	0.811909	0.836592	4.47404
	4.09206	3.48823	0.388525	0.820548	0.704309	3.97325
FTC	4.1071	4.47113	0.478413	0.808243	1.16655	4.46223
	3.62072	3.13744	0.361306	0.791225	1.3827	5.82524
	4.91537	3.23234	0.539029	1.02346	1.04167	6.34257
