# Supplementary material for: Camel milk and fermented camel milk prevent dextran sulfate sodium-induced ulcerative colitis via the intestinal flora-short-chain fatty acids-mucosal barrier axis in mice
Source: Front Microbiol. 2025 Dec 16;16:1723833. doi: 10.3389/fmicb.2025.1723833 (PMC12748214; doi:10.3389/fmicb.2025.1723833)
Supplement: Supplementary file 1 [file Data_Sheet_1.ZIP › Data/Pathological score of mouse colon.xlsx]

## Sheet: Sheet1
Group	Pathological score of mouse colon
CK	0.36
	0.41
	0.22
DSS	3.69
	3.33
	3.6
TC	2.74
	2.65
	2.98
FTC	2.64
	2.55
	2.43
