# Supplementary material for: Camel milk and fermented camel milk prevent dextran sulfate sodium-induced ulcerative colitis via the intestinal flora-short-chain fatty acids-mucosal barrier axis in mice
Source: Front Microbiol. 2025 Dec 16;16:1723833. doi: 10.3389/fmicb.2025.1723833 (PMC12748214; doi:10.3389/fmicb.2025.1723833)
Supplement: Supplementary file 1 [file Data_Sheet_1.ZIP › Data/RT_qPCR.xlsx]

## Sheet: RT-qPCR
Group	ZO-1	sample Ct	Actin Ct	th average of Actin	C-E	average	F-G	Power
CK	1	25.68	22.73	22.6233	3.05667	3.27667	-0.22	1.16473
	2	26.08	22.52		3.45667		0.18	0.882703
	3	25.94	22.62		3.31667		0.04	0.972655
DSS	1	28.86	23.03	23.2067	5.65333		2.37667	0.192554
	2	28.54	23.15		5.33333		2.05667	0.240371
	3	28.93	23.44		5.72333		2.44667	0.183434
TC	1	29.17	25.17	25.37	3.8		0.523333	0.695762
	2	29.09	25.35		3.72		0.443333	0.735433
	3	29.35	25.59		3.98		0.703333	0.614152
FTC	1	28.64	24.83	24.8967	3.74333		0.466667	0.723635
	2	28.75	24.85		3.85333		0.576667	0.670511
	3	28.01	25.01		3.11333		-0.163333	1.11987
	E-cadherin
CK	1	25.96	22.73	22.6233	3.33667	3.32333	0.0133333	0.990801
	2	25.86	22.52		3.23667		-0.0866667	1.06191
	3	26.02	22.62		3.39667		0.0733333	0.950439
DSS	1	29.46	23.03	23.2067	6.25333		2.93	0.131215
	2	28.94	23.15		5.73333		2.41	0.188156
	3	29.03	23.44		5.82333		2.5	0.176777
TC	1	29.54	25.17	25.37	4.17		0.846667	0.556068
	2	29.15	25.35		3.78		0.456667	0.728668
	3	29.36	25.59		3.99		0.666667	0.629961
FTC	1	29.19	24.83	24.8967	4.29333		0.97	0.510506
	2	28.58	24.85		3.68333		0.36	0.779165
	3	29.15	25.01		4.25333		0.93	0.524858
	Occludin
CK	1	25.28	22.73	22.6233	2.65667	2.94333	-0.286667	1.21982
	2	25.65	22.52		3.02667		0.0833333	0.943874
	3	25.77	22.62		3.14667		0.203333	0.868541
DSS	1	28.86	23.03	23.2067	5.65333		2.71	0.15283
	2	28.99	23.15		5.78333		2.84	0.139661
	3	28.44	23.44		5.23333		2.29	0.204476
TC	1	28.93	25.17	25.37	3.56		0.616667	0.652176
	2	28.77	25.35		3.4		0.456667	0.728668
	3	29.03	25.59		3.66		0.716667	0.608502
FTC	1	28.55	24.83	24.8967	3.65333		0.71	0.61132
	2	28.67	24.85		3.77333		0.83	0.562529
	3	27.99	25.01		3.09333		0.15	0.90125
