# Supplementary material for: Camel milk and fermented camel milk prevent dextran sulfate sodium-induced ulcerative colitis via the intestinal flora-short-chain fatty acids-mucosal barrier axis in mice
Source: Front Microbiol. 2025 Dec 16;16:1723833. doi: 10.3389/fmicb.2025.1723833 (PMC12748214; doi:10.3389/fmicb.2025.1723833)
Supplement: Supplementary file 1 [file Data_Sheet_1.ZIP › Data/SCFAs.xlsx]

## Sheet: Sheet1
Group	Acetic acid（mg/g）	Propionic acid（mg/g）	Butyric acid（mg/g）
CK	2.66763	0.453165	0.634811
	2.59317	0.359947	0.580956
	2.23369	0.447365	0.682016
DSS	0.74013	0.263331	0.191665
	0.563695	0.161246	0.24958
	0.990609	0.232155	0.156666
TC	1.52313	0.341327	0.270462
	1.43317	0.331587	0.208184
	1.67822	0.353303	0.269486
FTC	1.19898	0.374549	0.239702
	1.25367	0.33146	0.297933
	1.3732	0.404457	0.302393
