# Supplementary material for: Camel milk and fermented camel milk prevent dextran sulfate sodium-induced ulcerative colitis via the intestinal flora-short-chain fatty acids-mucosal barrier axis in mice
Source: Front Microbiol. 2025 Dec 16;16:1723833. doi: 10.3389/fmicb.2025.1723833 (PMC12748214; doi:10.3389/fmicb.2025.1723833)
Supplement: Supplementary file 1 [file Data_Sheet_1.ZIP › Data/Weight change.xlsx]

## Sheet: Sheet1
Group	Day
	1	2	3	4	5	6	7
CK	1	1.00185	1.0051	1.0088	1.00973	1.01297	1.01576
	1	1.006	1.006	1.00924	1.01663	1.01339	1.0157
	1	1.00046	1.00462	1.00832	1.0097	1.01201	1.01433
DSS	1	1.00046	1.00092	0.98798	0.985668	0.979196	0.969949
	1	1.00046	1.00046	0.991694	0.988463	0.980618	0.970928
	1	1	1.00046	0.989376	0.986605	0.979215	0.969977
TC	1	1.00232	1.00232	0.998147	0.993979	0.989347	0.985178
	1	1.00231	1.00509	0.99815	0.993987	0.989362	0.985199
	1	1.00185	1.00324	0.998149	0.993522	0.988894	0.984729
FTC	1	1.00278	1.00417	0.999536	0.9949	0.991655	0.989337
	1	1.00185	1.00509	1.00139	0.996761	0.992596	0.990745
	1	1.00232	1.00463	1.00046	0.995831	0.992126	0.98981
