# Supplementary material for: Camel milk and fermented camel milk prevent dextran sulfate sodium-induced ulcerative colitis via the intestinal flora-short-chain fatty acids-mucosal barrier axis in mice
Source: Front Microbiol. 2025 Dec 16;16:1723833. doi: 10.3389/fmicb.2025.1723833 (PMC12748214; doi:10.3389/fmicb.2025.1723833)
Supplement: Supplementary file 2 [file Table_1.XLSX]

## Sheet: Sheet1
Table S1 Criteria for fecal occult blood determination
color change	positive degree
After adding the reagent, it appears blue-brown and gradually turns black-brown.	Strong positive reaction(+++)
After adding the reagent, it initially showed light blue and gradually showed obvious bluish brown.	Positive reaction(++)
After adding the reagent, the color gradually changed from light blue to blue after 10 s.	Weak positive reaction(+)
After adding the reagent, the color does not change within 2 min.	negative(-)
