# Supplementary material for: Camel milk and fermented camel milk prevent dextran sulfate sodium-induced ulcerative colitis via the intestinal flora-short-chain fatty acids-mucosal barrier axis in mice
Source: Front Microbiol. 2025 Dec 16;16:1723833. doi: 10.3389/fmicb.2025.1723833 (PMC12748214; doi:10.3389/fmicb.2025.1723833)
Supplement: Supplementary file 3 [file Table_2.XLSX]

## Sheet: Sheet1
Table S2 Reaction system(20µL)
Name	Volume(µL)	Concentration
SYBR Premix Ex Taq(2×)	10	1×
Forward primer (10 μmol/L)	1	0.5 μM
Reverse primer (10 μmol/L)	1	0.5 μM
cDNA	1
ddH2O	To20
