# Supplementary material for: Camel milk and fermented camel milk prevent dextran sulfate sodium-induced ulcerative colitis via the intestinal flora-short-chain fatty acids-mucosal barrier axis in mice
Source: Front Microbiol. 2025 Dec 16;16:1723833. doi: 10.3389/fmicb.2025.1723833 (PMC12748214; doi:10.3389/fmicb.2025.1723833)
Supplement: Supplementary file 4 [file Table_3.XLSX]

## Sheet: Sheet1
Table S3 Significant differences in intestinal flora between groups
Name	CK	DSS	TC	FTC
Rikenellaceae RC9 gut group	0.0296111	0.0810148	0.0861257	0.0763778
Alistipes	0.046051	0.0409498	0.0157146	0.0200663
Alloprevotella	0.025888	0.00592803	NA	0.00746081
Escherichia-Shigella	3.3847e-05	0.00221455	0.0151585	0.0274063
Muribaculum	0.0140706	2.9012e-05	0.00181322	0.00148443
Ruminococcaceae UCG-003	0.00254818	0.00774125	0.00313809	0.00428888
GCA-900066575	0.00353941	0.00319611	0.00591353	0.00121365
[Eubacterium] brachy group	0.000343304	NA	NA	2.4176e-05
Candidatus Arthromitus	0.000130552	NA	NA	9.671e-06
Ruminiclostridium 1	0.000120882	NA	1.4506e-05	4.835e-06
Parasutterella	0.00304622	0.00239829	0.00800236	0.00409063
Ruminococcaceae UCG-010	0.00238378	0.00352007	0.00298819	0.00410514
Bilophila	0.00452097	0.00256269	0.000701113	0.00308973
Streptococcus	4.3517e-05	6.2858e-05	0.000251434	3.3847e-05
GCA-900066575	0.00353941	0.00319611	0.00591353	0.00121365
Butyricicoccus	0.00056089	0.000227257	0.00128134	0.00112662
Defluviitaleaceae UCG-011	5.8023e-05	0.000174069	3.8682e-05	2.4176e-05
Lactococcus	4.8353e-05	0.000135387	0.000575396	4.8353e-05
Akkermansia	1.4506e-05	0.0809713	0.22939	0.0666686
Ruminococcaceae UCG-014	0.0111646	0.0133211	0.00410997	0.0382856
Acetatifactor	0.000493197	0.000488362	8.7035e-05	0.000338468
[Eubacterium] oxidoreducens group	0.000222422	9.6705e-05	2.4176e-05	9.187e-05
Intestinimonas	3.3847e-05	4.8353e-05	2.4176e-05	2.9012e-05
Lachnospiraceae NK4A136 group	0.191317	0.0658466	0.0848782	0.165854
Bacteroides	0.0239345	0.197443	0.103015	0.115693
Parabacteroides	0.00651793	0.0210237	0.00618914	0.00840852
Oscillibacter	0.00371348	0.0100815	0.0030172	0.00389239
Roseburia	0.00576363	0.00130069	0.00125717	0.0025095
Lachnospiraceae UCG-006	0.00312841	0.00118947	0.00387304	0.00295918
Candidatus Saccharimonas	0.00322028	0.000904194	0.00157146	0.00182289
Turicibacter	0.000710784	0.00279478	0.00391173	0.00139739
Anaerotruncus	0.00219521	7.2529e-05	0.000120882	0.000812324
Anaerovorax	0.000386821	0.00165366	0.0018374	0.0019196
ASF356	0.000899359	0.000304622	0.000140223	0.000657596
Lachnospiraceae UCG-008	0.00105409	6.2858e-05	0.000193411	0.00201147
Azospirillum sp. 47_25	0.000802654	6.2858e-05	0.00046902	0.000904194
Clostridium sensu stricto 1	7.7364e-05	0.000546385	0.00528978	0.00193894
Acetitomaculum	4.8353e-05	9.671e-06	5.3188e-05	3.8682e-05
NA: not available.
