# Supplementary material for: Camel milk and fermented camel milk prevent dextran sulfate sodium-induced ulcerative colitis via the intestinal flora-short-chain fatty acids-mucosal barrier axis in mice
Source: Front Microbiol. 2025 Dec 16;16:1723833. doi: 10.3389/fmicb.2025.1723833 (PMC12748214; doi:10.3389/fmicb.2025.1723833)
Supplement: Supplementary file 5 [file Table_4.XLSX]

## Sheet: Sheet1
sample_name	library_ID	title	library_strategy	library_source	library_selection	library_layout	platform	instrument_model	design_description	filetype	filename	filename2	filename3	filename4	assembly	fasta_file
CK1	CK1	femal mouse feces	AMPLICON	METAGENOMIC	PCR	paired	ILLUMINA	Illumina NovaSeq 6000	meterials and method	fastq	CK1.fastq.gz
CK2	CK2	femal mouse feces	AMPLICON	METAGENOMIC	PCR	paired	ILLUMINA	Illumina NovaSeq 6000	meterials and method	fastq	CK2.fastq.gz
CK3	CK3	femal mouse feces	AMPLICON	METAGENOMIC	PCR	paired	ILLUMINA	Illumina NovaSeq 6000	meterials and method	fastq	CK3.fastq.gz
DSS1	DSS1	femal mouse feces	AMPLICON	METAGENOMIC	PCR	paired	ILLUMINA	Illumina NovaSeq 6000	meterials and method	fastq	DSS1.fastq.gz
DSS2	DSS2	femal mouse feces	AMPLICON	METAGENOMIC	PCR	paired	ILLUMINA	Illumina NovaSeq 6000	meterials and method	fastq	DSS2.fastq.gz
DSS3	DSS3	femal mouse feces	AMPLICON	METAGENOMIC	PCR	paired	ILLUMINA	Illumina NovaSeq 6000	meterials and method	fastq	DSS3.fastq.gz
TC1	TC1	femal mouse feces	AMPLICON	METAGENOMIC	PCR	paired	ILLUMINA	Illumina NovaSeq 6000	meterials and method	fastq	TC1.fastq.gz
TC2	TC2	femal mouse feces	AMPLICON	METAGENOMIC	PCR	paired	ILLUMINA	Illumina NovaSeq 6000	meterials and method	fastq	TC2.fastq.gz
TC3	TC3	femal mouse feces	AMPLICON	METAGENOMIC	PCR	paired	ILLUMINA	Illumina NovaSeq 6000	meterials and method	fastq	TC3.fastq.gz
FTC1	FTC1	femal mouse feces	AMPLICON	METAGENOMIC	PCR	paired	ILLUMINA	Illumina NovaSeq 6000	meterials and method	fastq	FTC1.fastq.gz
FTC2	FTC2	femal mouse feces	AMPLICON	METAGENOMIC	PCR	paired	ILLUMINA	Illumina NovaSeq 6000	meterials and method	fastq	FTC2.fastq.gz
FTC3	FTC3	femal mouse feces	AMPLICON	METAGENOMIC	PCR	paired	ILLUMINA	Illumina NovaSeq 6000	meterials and method	fastq	FTC3.fastq.gz
